# Supplementary material for: A phase I/Ib trial and biological correlate analysis of neoadjuvant SBRT with single-dose durvalumab in HPV-unrelated locally advanced HNSCC
Source: Nat Cancer. 2022 Nov 25;3(11):1300–17. doi: 10.1038/s43018-022-00450-6 (PMC9701140; doi:10.1038/s43018-022-00450-6)
Supplement: Supplementary file 3 — Statistical source data. [file 43018_2022_450_MOESM3_ESM.xlsx]

## Sheet: Figure 1B
	SBRT+Durva	Surgery	Recurrence	Mortality	Time	MPR	Still on treatment
01-011	0.142857	8	NA	15	15	Yes	NA
01-016	5.14286	13.2857	37.1429	NA	39	No	NA
01-008	4	18	NA	41.2857	40.7143	Yes	NA
01-007	1.14286	8.71429	48.8571	51.7143	49.1429	No	NA
14	2	9	NA	NA	64.4286	Yes	NA
03-001	3.14286	25	NA	NA	75	Not Evaluable	NA
10	2	9.28571	NA	NA	75.4286	Yes	75.4286
9	1	10	NA	NA	76.4286	Yes	76.4286
18	0.428571	7.14286	NA	NA	85.5714	Yes	85.5714
8	1	8.14286	NA	NA	102.571	Yes	102.571
17	0.571429	6.71429	NA	NA	107.143	Yes	107.143
7	0.857143	8	NA	NA	108.429	Yes	108.429
16	0.285714	8.14286	NA	NA	112.571	Not Evaluable	112.571
12	0.571429	8.85714	NA	NA	115.429	Yes	NA
01-004	5.85714	10	NA	NA	119.143	No	NA
5	0.428571	8.28571	NA	NA	121.429	Yes	121.429
13	0.714286	7.14286	NA	NA	130.143	No	130.143
4	0	6.14286	NA	NA	140.286	Yes	140.286

## Sheet: Figure 1C
Overall Survival	time	status	MPR	Progression Free Survival	time	status	MPR	Local Progression Free Survival	time	status	MPR
	112.571	0	No		112.571	0	No		112.571	0	No
	50.5714	1	No		47.7143	1	No		47.7143	1	No
	36.4286	1	Yes		36.4286	1	Yes		36.4286	1	Yes
	104.571	0	Yes		104.571	0	Yes		104.571	0	Yes
	85.2857	0	Yes		85.2857	0	Yes		85.2857	0	Yes
	13.7143	1	Yes		13.7143	1	Yes		13.7143	1	Yes
	72	0	Yes		72	0	Yes		72	0	Yes
	66	0	Yes		66	0	Yes		66	0	Yes
	39.5714	0	Yes		39.5714	0	Yes		39.5714	0	Yes
	38	0	Yes		38	0	Yes		38	0	Yes
	34.1429	0	No		32.2857	1	No		32.2857	1	No
	114.429	0	Yes		114.429	0	Yes		114.429	0	Yes
	94	0	No		94	0	No		94	0	No
	62	0	Yes		62	0	Yes		62	0	Yes
	19.4286	0	NA		19.4286	0	NA		19.4286	0	NA
	76.5714	0	NA		76.5714	0	NA		76.5714	0	NA
	73.5714	0	Yes		73.5714	0	Yes		73.5714	0	Yes
	48.7143	0	Yes		48.7143	0	Yes		48.7143	0	Yes

## Sheet: Figure 1F
Radiation Dose	Response
12Gy	TR0
12Gy	TR2
12Gy	MPR
18Gy	TR3
18Gy	TR0
18Gy	CR
24Gy	CR
24Gy	CR
24Gy	MPR
24Gy	MPR
24Gy	CR
24Gy	CR
24Gy	CR
24Gy	TR1
18Gy	CR
18Gy	TR3
18Gy	MPR
18Gy	NA
18Gy	NA
18Gy	MPR
24Gy	MPR

## Sheet: Figure 1G
Time to Surgery (Days)	Response
22	TR0
24	TR2
63	MPR
24	TR3
61	TR0
92	CR
38	CR
50	CR
47	MPR
46	MPR
46	CR
46	CR
46	CR
55	TR1
55	CR
42	TR3
46	MPR
39	MPR
38	MPR

## Sheet: Figure 1H
Time to Surgery (Days)	Dose of RT	Outcome
22	12	TR0
24	12	TR2
63	12	MPR
24	18	TR3
61	18	TR0
92	18	CR
38	24	CR
50	24	CR
47	24	MPR
46	24	MPR
46	24	CR
46	24	CR
46	24	CR
55	24	TR1
55	18	CR
42	18	TR3
46	18	MPR
39	18	MPR
38	24	MPR

## Sheet: Figure 1I
C1D1	Surgery	EOT	6-months follow-up
8.3	15.9	5	4.3
7.5	13.1		4.8
7	7.1	3.6	3.9
8.2	10	4.7
7.6	8.9
8.1
7.7	11.2	5.3	7.7
8.1	21	7.2	7.3
9.5	17
6.6	7.4	6.9
5.6	6.5	4.8
7	5.2
6	9.4
4.5	7.8
9.2	12.8	4.2	6.2
13	17.8	4.3	4.2
8.2	10.7	6.4
11.6	14.4
8.5	9.7	11.4	6.3
9.4	11.8	8.4
7.4	5.7
