# Supplementary material for: A phase I/Ib trial and biological correlate analysis of neoadjuvant SBRT with single-dose durvalumab in HPV-unrelated locally advanced HNSCC
Source: Nat Cancer. 2022 Nov 25;3(11):1300–17. doi: 10.1038/s43018-022-00450-6 (PMC9701140; doi:10.1038/s43018-022-00450-6)
Supplement: Supplementary file 4 — Statistical source data. [file 43018_2022_450_MOESM4_ESM.xlsx]

## Sheet: Figure 2G
Responders-PRE	Average	01-009 Pre	01-010 Pre	01-011 Pre	01-013 Pre	01-014 Pre
%Non-Top 5 TCRs	94.91	95.29	91.99	93.58	98.12	95.57
%Top 5 TCRs	5.09	4.71	8.01	6.42	1.88	4.43
Non-responders-PRE	Average	01-002 Pre	01-007 Pre	01-016 Pre
%Non-Top 5 TCRs	93.89	95.54	89.53	96.61
%Top 5 TCRs	6.11	4.46	10.47	3.39
Responders-POST	Average	01-010 Post	01-011 Post	01-013 Post	01-014 Post	01-009 Post
%Non-Top 5 TCRs	91.9	85.72	95.49	96.49	93.46	89.34
%Top 5 TCRs	8.1	14.28	4.51	3.51	6.54	11.66
Non-responders-POST	Average	01-002 Post	01-007 Post	01-016 Post
%Non-Top 5 TCRs	94.69	94.63	92.98	96.46
%Top 5 TCRs	5.31	5.37	7.02	3.54

## Sheet: Figure 2I
Pre Non-Responder	Post Non-Responder	Pre Responder	Post Responder
0
8	9
		7
12	19
3	0
			9
		6	12
		5	12
		5	5
		8	13
11	5
		16	21
		22

## Sheet: Figure 2J
Pre Non-Responder	Post Non-Responder	Pre Responder	Post Responder
1
15	17
		9
19	16
7	1
			9
		9	8
		15	17
		15	5
		7	6
12	6
		8	3
		7

## Sheet: Figure 2K
Pre Non-Responder	Post Non-Responder	Pre Responder	Post Responder
56.1902	6.86972
6.86217
		6.77562	5.60996
19.6807	10.6272
1.00078
		5.87424
		5.3134
		4.7337	0.0787608
		4.22535	15.9363
		3.19928
		4.9447
		2.67979
11.0228	5.5298
		11.1466
4.41601
		4.31046	0.171782
		1.72715	0.578177
		0.810147

## Sheet: Figure 2L
Pre Non-Responder	Post Non-Responder	Pre Responder	Post Responder
56.1902	6.86972
6.86217
		6.77562	5.60996
19.6807	10.6272
1.00078
		5.87424
		5.3134
		4.7337	0.0787608
		4.22535	15.9363
		3.19928
		4.9447
		2.67979
11.0228	5.5298
		11.1466
4.41601
		4.31046	0.171782
		1.72715	0.578177
		0.810147

## Sheet: Figure 2M
Pre Non-Responder	Post Non-Responder	Pre Responder	Post Responder
0.47	0.09
0.12
		0.1	0.09
0.24	0.14
0.06
		0.09
		0.09
		0.09	0.02
		0.05	0.15
		0.12
		0.12
		0.07
0.11	0.15
		0.24	0
0.13
		0.14	0.02
		0.04	0.02
		0.04

## Sheet: Figure 2N
Pre Non-Responder	Post Non-Responder	Pre Responder	Post Responder
100.92	84.29
113.23
		119.4	62.16
72.59	102.78
93.8
		166.44
		72.32
		99.58	76.22
		51.52	42.75
		42.43
		42.26
		54.34
21.82	65.15
		77.46
40.38
		61.86	56.62
		102.36	94.24
		29.95
