# Supplementary material for: A phase I/Ib trial and biological correlate analysis of neoadjuvant SBRT with single-dose durvalumab in HPV-unrelated locally advanced HNSCC
Source: Nat Cancer. 2022 Nov 25;3(11):1300–17. doi: 10.1038/s43018-022-00450-6 (PMC9701140; doi:10.1038/s43018-022-00450-6)
Supplement: Supplementary file 5 — Statistical source data. [file 43018_2022_450_MOESM5_ESM.xlsx]

## Sheet: Figure 3D
Pre Non-Responder	Pre Responder
0.0508475
0.143746
	0.00912721
0.0177336
0.00225394
	0.0271753
	0.00803712
	0.0350661
	0.139053
	0.586993
	0.564733
	0.397298
	0.26676
	0.238999
	0.0675372
	0.733989

## Sheet: Figure 3F
Non-Responder	Responder
8
36
2275
	490
	52
	350

## Sheet: Figure 3G
Non-Responder	Responder
IFNg+	IFNg+
0
0
23
	3
	5
	3
Ki67+	Ki67+
2
9
188
	97
	10
	38

## Sheet: Figure 3H
Non-Responder	Responder
0
0
30
	1
	19
	12

## Sheet: Figure 3I
Non-Responder	Responder
%CD8	%CD8
15.4238
14.7874
41.1724
	60.3662
	24.9875
	27.3164
%CD8 IFNg	%CD8 IFNg
0
0.0462107
0.419348
	0.334918
	2.54364
	0.26863
%CD4 IFNg	%CD4 IFNg
0.0637349
0
0.544526
	0.145851
	9.27681
	0.935685

## Sheet: Figure 3J
	Non-responders			Responders
CD4+ to CD3-HLA-DR+	189	128	1473	3376	359	138
CD8+ to CD3-HLA-DR+	75	20	1066	1146	422	106
