# Supplementary material for: A phase I/Ib trial and biological correlate analysis of neoadjuvant SBRT with single-dose durvalumab in HPV-unrelated locally advanced HNSCC
Source: Nat Cancer. 2022 Nov 25;3(11):1300–17. doi: 10.1038/s43018-022-00450-6 (PMC9701140; doi:10.1038/s43018-022-00450-6)
Supplement: Supplementary file 6 — Statistical source data. [file 43018_2022_450_MOESM6_ESM.xlsx]

## Sheet: Figure 4A
Pre Non-Responder	Post Non-Responder	Pre Responder	Post Responder
0
6	12
		4
6	5
3	0
			3
		4	3
		4	2
		6	0
		4	2
5	1
		7	4
		6.5

## Sheet: Figure 4B
Pre Non-Responder	Post Non-Responder	Pre Responder	Post Responder
1
1.3	0.75
		1.75
2	3.8
1	1
			3
		1.5	4
		1.25	6
		0.83	7
		2	6.5
2.2	5
		2.29	5.25
		3.38

## Sheet: Figure 4D
Pre Non-Responder	Post Non-Responder	Pre Responder	Post Responder
0.020202	0.134535
1.85558
		0.382372	0.0476191
0.334823	0.123327
0.141711
			0
		0.344759
		0.739078
		0.967374	0.00203335
		0.129243	0.03289
		0.714378	0.144219
		0.582935	0.0637421
		0.369193
0.564772	0.112461
		0.153584	0.00457285
0.36827
		0.538088	0.108552
		0.29981	0
		0.260193

## Sheet: Figure 4E
Pre Non-Responder	Post Non-Responder	Pre Responder	Post Responder
-0.0319249	0.0115934
-0.019646	0.014031
		0.00979029	0.0272044
-0.00943459	0.0193704
-0.0219734	0.0293529
			-0.00120238
		0.00527878	-0.0126079
		-0.0082444	-0.00518592
		0.0125375
		-0.00781923
-0.0280639	0.00787629
		0.000625622	-0.002756
		-0.0187307
		-0.0044011	-0.00357261
