# Supplementary material for: A phase I/Ib trial and biological correlate analysis of neoadjuvant SBRT with single-dose durvalumab in HPV-unrelated locally advanced HNSCC
Source: Nat Cancer. 2022 Nov 25;3(11):1300–17. doi: 10.1038/s43018-022-00450-6 (PMC9701140; doi:10.1038/s43018-022-00450-6)
Supplement: Supplementary file 7 — Statistical source data. [file 43018_2022_450_MOESM7_ESM.xlsx]

## Sheet: Figure 5I
	Non-responders											Responders
C1D1	1.39	0.33	0									0.99	1.45	1.63	5.99	3.16	2.45	7.52	1.38	0.81	3.97
Surgery	0.5	1.18	0.14									4.58	3.31	3.7	0.99	4.12	3.76	4.3	2.66	2.97	0	2.46
EOT	0.99	0.4	2.83									2.75	2.5	7.16	3.18	3.44	2.57	0.92	0
6 months	7.08	0.25	1.62	2.99								2.7	5.3

## Sheet: Figure 5J
CD8 EMRA	Non-responders											Responders
C1D1	0	3.66	0.46									1.8	3	13.47	0.68	6.37	0.73	7.89	1.04	5.76	4.92
Surgery	0.18	2.72	0.47									5.97	5.06	1.17	4.85	1.5	10.07	1.24	2.45	2.46	0	5.34
EOT	1.2	0.21	0.23									4.83	6.05	13.74	8.95	2.31	5.11	0.7	0
6 months	4.83	0.37	0.99	0.2								12.52	6.94
CD8 Effector Memory	Non-responders											Responders
C1D1	0	2.1	0.12									1.23	1.42	21.68	0.94	4.51	0.86	4.07	0.76	4.28	2.71
Surgery	0.11	1.28	0.56									1.09	2.51	0.86	3.59	1.27	1.15	0.39	5.22	0.86	0	1.62
EOT	0.44	0.53	1.48									1.65	2.19	24.18	2.55	1.84	4.34	0.89	0
6 months	1.28	0.29	0.9	3.14								3.89	3.84
