# Supplementary material for: A phase I/Ib trial and biological correlate analysis of neoadjuvant SBRT with single-dose durvalumab in HPV-unrelated locally advanced HNSCC
Source: Nat Cancer. 2022 Nov 25;3(11):1300–17. doi: 10.1038/s43018-022-00450-6 (PMC9701140; doi:10.1038/s43018-022-00450-6)
Supplement: Supplementary file 8 — Statistical source data. [file 43018_2022_450_MOESM8_ESM.xlsx]

## Sheet: Supplementary Figure 2
Event		SBRT Fraction 1 & Cycle 1	Pre-op Clinical Assess.	Cycle 2	Cycle 3	Cycle 4	Cycle 5	Cycle 6	Cycle 7	EOT	12 Week Follow-up	24 Week Follow-up	36 Week Follow-up	48 Week Follow-up	60 Week Follow-up	72 Week Follow-up	Total
Total N		1	14	17	17	15	14	15	13	4	8	8	6	3	2	5	142
PHYSICAL WELL-BEING	Median (IQR)	24.0 (24.0 to 24.0)	23.0 (20.2 to 25.5)	22.0 (16.0 to 27.0)	21.0 (15.0 to 25.0)	21.0 (17.0 to 25.5)	20.0 (19.0 to 22.8)	20.0 (16.0 to 25.5)	25.0 (21.0 to 26.0)	21.0 (18.2 to 24.0)	25.5 (22.0 to 27.2)	23.0 (21.0 to 27.0)	22.0 (18.2 to 22.8)	18.0 (17.5 to 22.0)	26.5 (26.2 to 26.8)	19.0 (18.0 to 27.0)	22.0 (18.0 to 26.0)
SOCIAL/FAMILY WELL-BEING	Median (IQR)	27.0 (27.0 to 27.0)	25.6 (18.8 to 27.8)	24.5 (16.0 to 26.0)	22.2 (20.0 to 27.0)	24.0 (18.5 to 27.4)	22.7 (19.0 to 28.0)	25.0 (19.0 to 28.0)	24.0 (19.0 to 28.0)	24.5 (20.8 to 25.8)	25.5 (21.5 to 28.0)	25.5 (14.8 to 27.2)	25.7 (11.4 to 27.7)	21.0 (10.5 to 24.5)	5.5 (2.8 to 8.2)	17.5 (9.0 to 28.0)	24.0 (17.1 to 28.0)
EMOTIONAL WELL-BEING	Median (IQR)	21.0 (21.0 to 21.0)	19.0 (14.5 to 20.0)	20.0 (16.0 to 23.0)	20.0 (18.0 to 23.0)	19.0 (17.0 to 23.0)	19.5 (16.5 to 23.8)	20.0 (18.0 to 24.0)	20.0 (14.0 to 22.0)	19.5 (16.8 to 20.0)	21.0 (18.8 to 23.2)	20.5 (19.2 to 22.0)	21.0 (20.0 to 22.8)	19.0 (18.0 to 19.5)	14.5 (10.8 to 18.2)	18.0 (15.0 to 20.0)	20.0 (17.0 to 22.8)
FUNCTIONAL WELL-BEING	Median (IQR)	20.0 (20.0 to 20.0)	18.5 (13.2 to 20.8)	16.0 (12.0 to 19.0)	13.0 (9.0 to 19.0)	16.0 (12.5 to 19.5)	15.0 (12.0 to 17.8)	16.0 (12.0 to 24.0)	17.0 (13.0 to 24.0)	15.5 (11.8 to 19.5)	19.5 (11.0 to 23.0)	19.0 (14.8 to 20.8)	12.5 (10.2 to 15.5)	12.0 (9.0 to 12.5)	4.2 (3.9 to 4.6)	13.0 (6.0 to 14.0)	15.5 (11.0 to 20.0)
HEAD & NECK CANCER SUBSCALE	Median (IQR)	37.0 (37.0 to 37.0)	24.5 (20.2 to 31.8)	22.0 (15.0 to 30.0)	19.0 (13.0 to 23.0)	22.0 (19.0 to 27.5)	20.0 (15.5 to 24.8)	21.0 (18.4 to 29.5)	23.0 (17.0 to 33.3)	17.0 (10.2 to 23.8)	25.0 (21.5 to 30.8)	19.5 (17.2 to 26.5)	21.9 (15.7 to 27.5)	23.0 (17.0 to 26.0)	18.0 (15.0 to 21.0)	23.0 (14.0 to 25.0)	22.0 (15.0 to 28.7)
FACT-H&N Trial Outcome Index (TOI)	Median (IQR)	81.0 (81.0 to 81.0)	63.0 (58.0 to 71.1)	55.2 (48.2 to 72.2)	50.0 (42.0 to 67.9)	61.0 (49.5 to 69.0)	54.5 (45.0 to 62.0)	57.0 (43.5 to 75.5)	61.0 (56.0 to 79.0)	50.0 (42.8 to 61.2)	60.0 (58.0 to 74.8)	58.0 (57.0 to 68.5)	54.9 (49.7 to 61.0)	55.0 (48.0 to 57.0)	48.8 (46.4 to 51.1)	55.0 (45.0 to 58.0)	58.0 (47.2 to 71.3)
FACT-G total score	Median (IQR)	92.0 (92.0 to 92.0)	84.5 (70.2 to 91.8)	78.0 (70.0 to 82.0)	77.0 (65.0 to 82.0)	77.0 (70.6 to 90.9)	74.0 (68.7 to 88.2)	76.7 (65.5 to 96.5)	83.0 (72.0 to 98.0)	77.0 (68.5 to 84.7)	87.0 (71.2 to 95.5)	87.5 (75.0 to 90.8)	79.2 (59.0 to 82.6)	68.0 (60.0 to 72.5)	50.8 (50.4 to 51.1)	63.5 (52.0 to 77.0)	77.8 (65.2 to 92.0)
FACT-H&N total score	Median (IQR)	129.0 (129.0 to 129.0)	109.7 (94.0 to 116.0)	100.0 (83.5 to 115.0)	96.0 (83.0 to 112.0)	98.0 (89.1 to 116.4)	95.2 (84.0 to 111.0)	101.7 (77.7 to 122.5)	108.0 (87.0 to 124.0)	94.0 (80.2 to 107.0)	107.7 (99.2 to 119.2)	104.5 (95.8 to 112.0)	98.6 (86.8 to 103.4)	79.0 (77.0 to 92.5)	68.8 (65.4 to 72.1)	77.5 (75.0 to 104.0)	101.0 (80.5 to 115.8)
