# Supplementary material for: A phase I/Ib trial and biological correlate analysis of neoadjuvant SBRT with single-dose durvalumab in HPV-unrelated locally advanced HNSCC
Source: Nat Cancer. 2022 Nov 25;3(11):1300–17. doi: 10.1038/s43018-022-00450-6 (PMC9701140; doi:10.1038/s43018-022-00450-6)
Supplement: Supplementary file 9 — Statistical source data. [file 43018_2022_450_MOESM9_ESM.xlsx]

## Sheet: Supplementary Figure 3D
	Pre Non-Responder	Post Non-Responder	Pre Responder	Post Responder
LV964
	-0.0151183	-0.0134864
	0.001078	0.0480889
			-0.019408	0.0228831
	-0.002909	0.00987801
	0.00110073	0.00466213
				0.0418493
			-0.0159167	0.0469415
			-0.0344625	0.0510943
			-0.0046695
			-0.0180385
	-0.0113527	-0.0432582
			-0.0533596	-0.0118919
			-0.0571927
			-0.0084911	0.0412562
LV823
	-0.0685035	0.0342925
	-0.023246	0.0702594
	0.00508227	0.0590734
	0.00851346	0.0650386
	-0.0414566	-0.0763124
		0.0667769
	-0.0501585	-0.015335
	-0.0020587	0.0854703
	0.00270674
	0.00055577
	-0.0060444	-0.0046846
	-0.0177121	0.0266982
	-0.0012089
	-0.0187562	0.0176725
LV31
	-0.0459244	-0.0260269
	0.00175024	0.00888397
			0.00354624	0.0350832
	0.037416	0.016595
	-0.0105248	-0.0570164
				0.0371879
			-0.0399908	0.0258861
			-0.0171512	0.0310617
			-0.0276724
			-0.0196671
	-0.0230817	0.0056008
			-0.0583165	-0.0113263
			-0.0872927
			-0.0254019	-0.0083568
LV765
	-0.098173	0.0447904
	-0.0146928	0.0438396
			0.0161839	0.0954452
	0.0144814	0.0839005
	-0.027084	-0.0319653
				0.0684753
			-0.0815641	0.0385807
			-0.0164844	0.0792856
			0.00259746
			0.0214273
	0.0176395	-0.0383486
			-0.0437703	0.0405157
			-0.0342091
			0.00320487	0.0615743
LV96
	-0.0331267	-0.0283422
	-0.031774	0.0623196
			-0.0222755	0.0519432
	0.0119206	0.0583002
	-0.027108	-0.140161
				0.0254028
			-0.0573148	0.057311
			-0.0657154	0.0416356
			-0.0329662
			0.033195
	-0.0428041	0.0341055
			-0.0744412	-0.0103568
			-0.0544071
			-0.0112715	0.0410271

## Sheet: Supplementary Figure 3G
Pre Non-Responder	Post Non-Responder	Pre Responder	Post Responder
0.47	0.09
0.12
		0.1	0.09
0.24	0.14
0.06
		0.09
		0.09
		0.09	0.02
		0.05	0.15
		0.12
		0.12
		0.07
0.11	0.15
		0.24	0
0.13
		0.14	0.02
		0.04	0.02
		0.04
