# Supplementary material for: A phase I/Ib trial and biological correlate analysis of neoadjuvant SBRT with single-dose durvalumab in HPV-unrelated locally advanced HNSCC
Source: Nat Cancer. 2022 Nov 25;3(11):1300–17. doi: 10.1038/s43018-022-00450-6 (PMC9701140; doi:10.1038/s43018-022-00450-6)
Supplement: Supplementary file 10 — Statistical source data. [file 43018_2022_450_MOESM10_ESM.xlsx]

## Sheet: Supplementary Figure 4C
Keratin Pearls	Pre Non-Responder	Post Non-Responder	Pre Responder	Post Responder
	0
	0.0085827	1.54106
			0
	1.74995	1.92905
	0	0
				2.63571
			0.100589	3.17118
			0.245216	3.25223
			0	0
			0	0
	0	0.059998
			0	1.06127
			0.521753
MNGCs
	0
	0	4.418
			0
	0.120779	6.14598
	0	0
				12.1017
			0	6.01896
			0.100877	4.11778
			0	0
			0	1.59172
	0	0.706867
			0	2.24954
			0
Combined area of keratin pearls and MNGCs
	0	0
	0.0085827	5.95906
			0
	1.87073	8.07503
	0	0
				14.7374
			0.100589	9.19013
			0.346093	7.37002
			0	0
			0	1.59172
	0	0.766865
			0	3.3108
			0.521753
