# Supplementary material for: A phase I/Ib trial and biological correlate analysis of neoadjuvant SBRT with single-dose durvalumab in HPV-unrelated locally advanced HNSCC
Source: Nat Cancer. 2022 Nov 25;3(11):1300–17. doi: 10.1038/s43018-022-00450-6 (PMC9701140; doi:10.1038/s43018-022-00450-6)
Supplement: Supplementary file 11 — Statistical source data. [file 43018_2022_450_MOESM11_ESM.xlsx]

## Sheet: Supplementary Figure 5A
HLA-DRA	Pre Non-Responder	Post Non-Responder	Pre Responder	Post Responder
	5.9	7.4
	6.6	9.4
			7.3	8.5
	7.7	8.6
	6
				8.8
			5.4	7.4
			4.9	8.4
			8
			7.3
	6.8	5.9
			5.3	7.2
			3.9
HLA-DMA
	-1.2	2.4
	1.2	2.7
			1.1	3.4
	2.1	3.5
	0.15
				2.9
			-1.2	2
			0.5	2.8
			1.6
			1
	0.29	0.84
			-1.2	1.8
			-1.2
CIITA
	6.1	8.4
	7.4	7.9
			7.5	8.9
	8.4	8.4
	8.1
				8.3
			7.5	7.6
			6.3	7.8
			8.2
			8.2
	7	6.9
			6.8	7.5
			6.5

## Sheet: Supplementary Figure 5B
HLA-A	Pre Non-Responder	Post Non-Responder	Pre Responder	Post Responder
	10.8	9.7
			5.2	6.1
	9.4	9.2
	7.7	9
	-1.2
				8.4
			8	6.9
			-1.2	1.5
			8.3
			7.1
	9.3	5.5
			7.3	9
			1.2
HLA-B
	8.2	9.3
			8.2	9.3
	9.8	10.3
		10.7
	9.6
				9.1
			9	7.4
			8.4	9.6
			9.9
			9.7
	9.9	10
			10.5	10.3
			9.5

## Sheet: Supplementary Figure 5E
Pre-Tumor Event	Pre-Tumor Size	Post-Tumor Event	Post-Tumor Size	Pre-blood Event	pre-blood size	Post-blood Event	post-blood size
1	0	1	0	1	2	1	2
1	25	1	54	1	29	1	3
1	106	1	31	1	29	1	15
1	2	1	0	1	0	1	0
1	9	1	2	1	0	1	0
1	0	1	111	1	18	1	69
1	2	1	0	1	0	1	0
1	0	1	0	1	0	1	4

## Sheet: Supplementary Figure 5F
LV57	Z score
IFNG	7.98375
CTLA4	7.91872
IL21	7.44229
IL10	6.93003
IL9	6.73414
IL17A	5.90265
TNSF8	5.7588
CD40LG	5.3571
ZBED2	5.05431
TNF	4.78883
IL2RA	4.61786
IL4	4.1282
IL12RB2	3.81727
ICOS	3.65675
GZMB	3.58304
CCL4	3.2623
IL5	3.06523
IL3	2.94204
IRF4	2.88428
AIM2	2.86914
TBX21	2.6673
SLAMF1	2.5293
CSF2	2.50075
LTA	2.38388
CD28	2.24256

## Sheet: Supplementary Figure 5G
LV57	12Gy	18Gy	24Gy		CD8:Treg ratio	18Gy	24Gy
	0.0115934
	0.014031
	0.0272044
		0.0193704				3.8
		0.0293529				1
		-0.00120238				3
			-0.0126079				4
			-0.00518592				6
							7
							6.5
		0.00787629				5
		-0.002756				5.25
			-0.00357261			3.38
