# Supplementary material for: A phase I/Ib trial and biological correlate analysis of neoadjuvant SBRT with single-dose durvalumab in HPV-unrelated locally advanced HNSCC
Source: Nat Cancer. 2022 Nov 25;3(11):1300–17. doi: 10.1038/s43018-022-00450-6 (PMC9701140; doi:10.1038/s43018-022-00450-6)
Supplement: Supplementary file 13 — Statistical source data. [file 43018_2022_450_MOESM13_ESM.xlsx]

## Sheet: Supplementary Figure 7A
Lactate	Pre													Post
Responder	90410140	72619300	79111060	45001840	63778600	89293800	228094200	39244640	47202020	245378400	188322400	292556300	138850800	70945910	97608130	84349300	34559540	114437900	73928470	70366260	75897500	62468240	103952700	62467540	265059600	90496060
Non-Responder	91391810	63748040	66401820	160343700										107034700	56063720	57296450	92873620	139429900
Hexadecanoic acid	Pre
Responder	24294350	8847071	19288450	10920990	14802470	26863810	14162880	19723680	9730690	26839970	25847730	12427200	13962910	Post
Non-Responder	22728870	7260014	8794959	5063698										21406320	18314630	14746920	19053290	20881910	4801022	13965430	8074432	14922710	6192052	3972623	29736780	13327790
														25635230	10788940	32645550	10715250	27120280
Hexadecenoic acid	Pre													Post
Responder	4937566	1801071	2864976	663860	546798	9926427	1388603	4770954	1929698	5914104	3663786	2846142	826225	6144354	6768266	1092480	749208	2707741	2278301	979106	334554	1806391	1695239	182922	7735226	2754514
Non-Responder	1682381	452853	501796	1190506										3008895	768185	3638505	968037	1899915
Octadecanoic acid	Pre													Post
Responder	7491364	4218844	10138390	6984028	8532965	8778313	7983510	11542550	5118434	5854810	10725970	7692412	7646538	10169750	8431138	7906618	9539229	12198430	2086341	8704133	3524944	8769392	4847490	2102050	14342320	5908578
Non-Responder	13003560	8634544	2870653	2423957										9641928	6232262	16489810	5527888	13398900
Octadecenoic acid	Pre													Post
Responder	23353140	7495418	20980940	10622440	8920941	19186370	12511980	24601460	15464300	25848830	24995170	12720560	10237990	28802040	25713790	12146660	17420170	20426270	8853915	9264613	5379054	18304420	15301840	1793988	35529080	19483070
Non-Responder	16711300	6446818	7183652	6636278										21629990	10983880	32009560	11421460	19448060
Octadecatrienoic acid	Pre													Post
Responder	2157884	92567.9	1197288	268463	277114	1010651	884683	1156915	1137340	2503540	1183855	1328285	809658	3309397	674825	862807	3471816	1692415	272798	273665	123165	1747548	1134499	68600.9	3364336	1444838
Non-Responder	1078576	212865	365333	288519										2100451	886662	8216040	1000370	693208
Icosatrienoic acid	Pre													Post
Responder	180116	51079.2	124217	72313.1	56227.1	262413	49205	165506	75207.6	64536.8	195651	70267.3	36864.2	302310	82438.6	98479.7	167264	123506	32466.2	52495.6	32325.4	54055.5	113465	18304.4	129698	66718.6
Non-Responder	101690	47255.3	44621.5	31776.3										145280	108320	174970	83202.4	75173.3
Eicosatetraenoic acid	Pre													Post
Responder	572465	210053	707381	361953	157717	680211	263234	710395	514128	211485	668706	438422	263212	780732	235388	374424	725177	333396	212028	340410	295977	271662	524589	143626	546967	258402
Non-Responder	451712	385789	342218	245569										638779	625002	924050	559215	179225
Eicosapentaenoic acid	Pre													Post
Responder	30452.2	31343	76875.8	19988.8	12260.7	56020.5	16660.1	149407	56183.8	46030	88168.9	28066.5	30377.6	97640.1	25996.9	106491	56770.4	29442.5	25636.9	15147.6	43994.6	42106.2	38744.2	18526.4	40072.6	19301.4
Non-Responder	87638.4	16589.7	119262	4271.53										47195.8	56255.4	43253.7	225616	26456.7
Docosahexaenoic acid	Pre													Post
Responder	197362	158535	399028	105714	140016	491436	131812	638806	391374	87730.9	701584	311728	73791.7	440665	213875	417707	217634	178004	207243	119517	229342	498760	256719	28259.3	408320	102089
Non-Responder	366217	86635.7	304948	100291										283646	491980	247213	841441	61612.9
Docosapentaenoic acid	Pre													Post
Responder	87456.7	61727.5	155370	46929.6	28815.2	142293	23491	181270	65527.4	42504.5	247299	103694	13996.5	187453	113509	86093.3	116939	67377.5	59887.5	31117.5	45278	51736.1	110242	11614.6	151560	38287.4
Non-Responder	90084.8	28192.6	72108.5	18215.8										143304	121395	150183	137866	26457.7

## Sheet: Supplementary Figure 7B
Malate	Pre													Post
Responder	958694	1065786	732442	424914	893906	2248173	4140284	642637	565448	2536898	1244806	2415142	985831	756627	1068428	852204	829018	772694	750542	652501	947236	905525	740519	847197	2264865	942077
Non-Responder	880559	647548	595044	788938										734468	554642	323288	497072	658108
Fumarate
2-Oxoglutarate	Pre													Post
Responder	611016	444142	417393	106492	245234	687701	1941186	183074	182344	837520	652207	571935	491019	545640	397767	604289	124505	178050	360814	760598	280065	203476	376462	156310	692002	159705
Non-Responder	375826	344352	164683	258577										390799	314261	246685	503868	480320
Succinate	Pre													Post
Responder	405809	414296	412320	89194.2	220259	329294	1150171	213964	178159	2302295	224909	293357	661293	296546	596356	305745	176007	173823	161793	293824	157431	201910	272880	227780	613229	562156
Non-Responder	438620	450869	182402	887290										337852	211870	425542	177657	737819
Citrate	Pre													Post
Responder	25534350	24762840	22112610	941453600	1388308000	31044600	26684660	944776200	1214312000	20320870	1140434000	1266051000	16895700	24572940	23193930	36950060	1515575000	986913900	1063357000	21015690	1779954000	1616306000	19991310	1498571000	1139381000	992961700
Non-Responder	22409270	29523800	1300136000	15119880										19211550	29255400	20416930	1159851000	24704500
