# Supplementary material for: A phase I/Ib trial and biological correlate analysis of neoadjuvant SBRT with single-dose durvalumab in HPV-unrelated locally advanced HNSCC
Source: Nat Cancer. 2022 Nov 25;3(11):1300–17. doi: 10.1038/s43018-022-00450-6 (PMC9701140; doi:10.1038/s43018-022-00450-6)
Supplement: Supplementary file 14 — Statistical source data. [file 43018_2022_450_MOESM14_ESM.xlsx]

## Sheet: Supplementary Figure 8C
Variable	Variable Importance Score
Post_blood_CD4_effector_cells	0.171088
Post_blood_CD4_naive_cells	0.144739
Post_blood_activated T cells	0.137521
Pre_TME_PDL1	0.0736636
Age	0.0625098
Post_blood_TCR	0.0603268
Pre_blood_suppressive_myeloids	0.0594771
Time_to_surgery	0.0480025
Pre_blood_TCR	0.0450554
PRE_TME_MHCII_on_CK+	0.0366216
Gender	0.0331567
Pre_TME_CD8_Treg_Ratio	0.0304356
Radiation_Dose_18Gy	0.0247552
N_stage_N2	0.0228042
Radiation_Dose_24Gy	0.0220759
Smoking	0.00936097
Previous_RT	0.00500217
T_Stage_T4	0.00365388
N_stage_N0	0.00359139
T_Stage_T3	0.00326906
N_Stage_N1	0.00289054
